# Supplementary material for: Molecular characterization of multi drug resistant Escherichia coli isolates at a tertiary hospital in Abuja, Nigeria
Source: Sci Rep. 2022 Sep 1;12:14822. doi: 10.1038/s41598-022-19289-z (PMC9437016; doi:10.1038/s41598-022-19289-z)
Supplement: Supplementary file 1 — Supplementary Information. [file 41598_2022_19289_MOESM1_ESM.xls]

## Sheet: Description
Additional files
File name: Additional file 1
Title of data: Supplementary dataset
Description of data: S1 dataset comprises patient meta data and phenotypic antibiotic susceptibility profile of E.coli isolates.
Description of data: S2 dataset comprises antimicrobial resistance genes data for 107 E. coli isolates analyzed.
Description of data: S31 dataset comprises Pairwise SNP differences between isolates

## Sheet: S1
Strain	ST	CC	Serotype	Isolation Source	Amoxacillin/ Clavulanic Acid	Ampicillin	Cefoxitin	Ceftriaxone	Chloramphenicol	Gentamycin	Tetracycline	Trimethoprim/ Sulfamethoxazole	Sulfisoxazole	Ciprofloxacin	Nalidixic Acid	Meropenem	Number of classes with resistance	MAR Index
NHA001	405	405	O102:H6	Urine	I	R	S	R	S	S	R	R	R	R	R	S	5	0.5
NHA002	131	131	O25:H4	Blood culture	I	R	S	R	S	R	R	R	R	R	R	S	6	0.6
NHA003	131	131	O25:H4	Blood culture	I	R	S	R	S	R	R	R	R	R	R	S	6	0.6
NHA004	101	101	O188:H31	Blood culture	R	R	R	R	R	R	R	R	R	R	R	R	10	1
NHA005	101	101	O188:H31	Blood culture	R	R	R	R	R	R	R	R	R	R	R	S	9	0.9
NHA006	410	23	O8:H9	Urine	I	R	S	R	S	R	R	S	S	R	R	S	5	0.5
NHA007	744		O101:H9	Urine	S	R	S	R	R	S	R	R	R	R	R	S	6	0.6
NHA008	101	101	O188:H31	Urine	R	R	R	R	R	R	R	R	R	R	R	S	9	0.9
NHA009	652	23	ONT:H9	Urine	I	R	S	R	R	S	R	R	R	S	S	S	5	0.5
NHA010	131	131	O25:H4	Blood culture	I	R	S	R	S	R	R	R	R	R	R	S	6	0.6
NHA011	648	648	O1:H6	Urine	S	R	S	R	S	R	R	R	R	R	R	S	6	0.6
NHA012	648	648	O1:H6	Stool	I	R	S	R	R	R	R	R	R	R	R	S	7	0.7
NHA013	131	131	O25:H4	Blood culture	R	R	S	R	S	R	R	R	R	R	R	S	7	0.7
NHA014	131	131	O25:H4	Blood culture	R	R	S	R	S	R	R	R	R	R	R	S	7	0.7
NHA015	131	131	O25:H4	Blood culture	R	R	S	R	S	R	R	R	R	R	R	S	7	0.7
NHA016	131	131	O25:H4	Endocervical swab	S	R	S	R	S	S	R	R	R	R	R	S	5	0.5
NHA017	617	10	O101:H10	Urine	I	R	S	R	S	R	R	R	R	R	R	S	6	0.6
NHA018	155	155	O9:H29	Stool	I	R	S	R	S	S	S	R	R	S	S	S	3	0.3
NHA019	652	23	ONT:H9	Blood culture	I	R	S	R	R	S	R	R	R	S	S	S	5	0.5
NHA020	131	131	O25:H4	Urine	I	R	S	R	S	R	R	R	R	R	R	S	6	0.6
NHA021	131	131	O25:H4	Blood culture	I	R	S	R	S	R	R	R	R	R	R	S	6	0.6
NHA022	131	131	O25:H4	Blood culture	I	R	S	R	S	R	R	R	R	R	R	S	6	0.6
NHA023	131	131	O25:H4	Urine	I	R	S	R	S	R	R	R	R	R	R	S	6	0.6
NHA024	69	69	O17/O44:H18	Cerebrospinal fluid	S	R	S	S	S	R	R	R	R	R	R	S	5	0.5
NHA025	167	10	O101:H21	Endocervical swab	I	R	S	R	R	S	R	R	R	R	R	S	6	0.6
NHA026	424		ONT:H10	Urine	I	R	S	S	S	S	R	R	R	R	R	S	4	0.4
NHA027	2006		O9a:H23	Wound swab	S	R	S	R	R	S	R	R	R	R	R	S	6	0.6
NHA028	131	131	O25:H4	Blood culture	S	R	S	S	I	R	R	R	R	R	R	S	5	0.5
NHA029	648	648	O1:H6	Urine	R	R	R	R	R	R	R	R	R	R	R	R	10	1
NHA030	131	131	O25:H4	Urine	R	R	S	R	S	R	R	R	R	R	R	S	7	0.7
NHA031	131	131	O25:H4	Endocervical swab	S	R	S	R	S	S	R	R	R	R	R	S	5	0.5
NHA032	131	131	O25:H4	Blood culture	R	R	S	R	S	R	R	R	R	R	R	S	7	0.7
NHA033	131	131	O25:H4	Blood culture	R	R	S	R	S	R	R	R	R	R	R	S	7	0.7
NHA034	998		O2:H6	Cerebrospinal fluid	I	R	S	R	S	S	R	R	R	S	S	S	4	0.4
NHA035	2705		ONT:H10	Blood culture	S	R	S	S	R	S	R	R	R	S	R	S	5	0.5
NHA036	410	23	ONT:H9	Urine	R	R	S	S	S	S	S	S	S	R	R	S	3	0.3
NHA037	744		O101:H9	Urine	S	R	S	R	R	S	R	R	R	R	R	S	6	0.6
NHA038	3018		O137:H41	Urine	I	R	S	R	S	S	R	R	S	I	R	S	5	0.5
NHA039	2006		O9a:H23	Wound swab	S	R	S	R	R	S	R	R	R	R	R	S	6	0.6
NHA040	101	101	O188:H31	Blood culture	R	R	R	R	R	R	R	R	R	R	R	R	10	1
NHA041	131	131	O25:H4	Urine	R	R	S	R	S	R	R	R	R	R	R	S	7	0.7
NHA042	131	131	O25:H4	Cerebrospinal fluid	S	R	S	R	S	R	R	R	R	R	R	S	6	0.6
NHA043	131	131	O25:H4	Urine	I	R	S	R	I	R	R	R	R	R	R	S	6	0.6
NHA044	2006		O9a:H23	Wound swab	S	R	S	R	R	S	R	R	R	R	R	S	6	0.6
NHA045	2006		O9a:H23	Blood culture	S	R	S	R	R	S	R	R	R	R	R	S	6	0.6
NHA046	156		O54:H28	Wound swab	I	R	I	R	R	S	S	R	R	R	R	S	5	0.5
NHA047	410	23	ONT:H9	Urine	I	R	S	R	S	S	R	R	R	R	R	S	5	0.5
NHA048	131	131	O25:H4	Urine	R	R	S	R	I	R	R	R	R	R	R	S	8	0.8
NHA049	450		O45:H16	Aspirate	S	R	S	R	I	R	R	R	R	S	R	S	5	0.5
NHA050	38	38	O1:H15	Urine	R	R	I	R	R	S	R	S	R	R	R	S	7	0.7
NHA051	617	10	O9a:H210	Blood culture	R	R	R	R	R	R	R	R	R	R	R	S	9	0.9
NHA052	131	131	O25:H4	Wound swab	S	R	S	R	S	S	R	R	R	R	R	S	5	0.5
NHA053	2599		ONT:H2	Aspirate	S	R	S	R	S	R	R	R	R	R	R	S	6	0.6
NHA054	448		ONT:H8	Wound swab	R	R	R	R	S	R	R	R	R	R	R	R	9	0.9
NHA055	410	23	ONT:H9	Urine	I	R	S	R	S	S	R	R	R	R	R	S	5	0.5
NHA056	617	10	O101:H4	Wound swab	I	R	S	R	R	R	R	R	R	R	R	S	7	0.7
NHA057	648	648	O153:H6	Wound swab	I	R	I	R	R	R	R	R	R	R	R	S	7	0.7
NHA058	156	156	O64:H4	Urine	I	R	S	R	S	R	R	R	R	R	R	S	6	0.6
NHA059	716		O142:H38	Urine	S	R	S	S	S	S	R	R	R	S	R	S	4	0.4
NHA060	410	23	O76:H9	Urine	R	R	R	R	I	R	R	R	R	R	R	S	8	0.8
NHA061	167	10	O101:H9	Urine	S	R	S	S	I	R	R	S	S	R	R	S	4	0.4
NHA062	354		O153:H34	Wound swab	S	R	S	R	S	S	S	S	S	R	R	S	3	0.3
NHA063	174		ONT:H34	Endocervical swab	S	R	S	S	S	S	S	S	S	S	S	S	1	0.1
NHA064	6332		O8:H21	Urine	I	R	S	R	S	S	R	R	R	R	R	S	5	0.5
NHA065	6332		O8:H21	Urine	R	R	S	R	I	S	R	R	R	R	R	S	7	0.7
NHA066	648	648	O1:H6	Urine	S	S	I	S	S	R	R	S	S	R	R	S	3	0.3
NHA067	6359		O101:H9	Urine	S	R	S	R	S	R	R	R	R	R	R	S	6	0.6
NHA068	162	469	O9:H21	Aspirate	S	R	S	R	S	S	R	R	R	R	R	S	5	0.5
NHA069	410	23cmplx	O76:H9	Urine	R	R	R	R	I	R	R	R	R	R	R	S	8	0.8
NHA070	410	23	O8:H9	Urine	R	R	R	R	S	R	R	R	R	R	R	S	8	0.8
NHA071	38	38cplx	ONT:H9	Blood culture	I	R	I	R	R	S	R	R	R	R	R	S	6	0.6
NHA072	405	405	O102:H6	Blood culture	I	R	S	R	S	R	R	R	R	R	R	S	6	0.6
NHA073	155	155	O35:H51	Endocervical swab	S	S	S	S	S	S	R	S	S	R	R	S	2	0.2
NHA074	410	23	O8:H9	Blood culture	R	R	R	R	S	R	R	R	R	R	R	R	9	0.9
NHA075	new	new	O153:H4	Urine	S	R	S	R	S	S	R	R	R	R	R	S	5	0.5
NHA076	new	new	O153:H4	Urine	I	R	I	R	I	R	R	R	R	R	R	S	6	0.6
NHA077	354	354	O153:H34	Urine	I	R	I	R	S	R	R	R	R	R	R	S	6	0.6
NHA079	10	10	O9a:H9	Urine	I	R	S	R	I	S	R	R	R	R	R	S	5	0.5
NHA080	73	73	O6:H1	Urine	S	S	S	S	R	S	R	S	R	S	R	S	4	0.4
NHA081	205	205	O100:H12	Urine	R	R	I	R	I	S	R	R	R	R	R	S	7	0.7
NHA082	617	10	O101:H4	Urine	R	R	R	R	R	R	R	R	R	R	R	S	9	0.9
NHA083	10	10	O101	Urine	S	R	S	R	I	R	R	R	R	R	R	S	6	0.6
NHA084	69	69	O15:H18	Endocervical swab	S	R	S	S	S	S	R	R	R	S	S	S	3	0.3
NHA085	new	new	O101:H4	Urine	S	R	S	R	S	S	R	R	R	R	R	S	5	0.5
NHA086	127		O6:H31	Urine	S	R	S	S	S	S	R	S	S	S	S	S	2	0.2
NHA087	410	23	ONT:H9	Blood culture	S	R	S	R	I	R	R	R	R	R	R	S	6	0.6
NHA088	648	648	O1:H6	Urine	R	R	R	S	R	R	R	R	R	R	R	S	8	0.8
NHA089	410	23	ONT:H9	Urine	R	R	R	R	S	R	R	R	R	R	R	R	9	0.9
NHA090	998		O2:H6	Urine	S	R	S	R	R	S	S	R	R	S	R	S	5	0.5
NHA091	156	156	O100:H45	Urine	I	R	S	S	S	R	R	R	R	R	R	S	5	0.5
NHA092	167	10	O101:H21	Urine	S	R	S	R	I	R	R	R	R	R	R	S	6	0.6
NHA093	131	131	O25:H4	Urine	I	R	S	R	S	R	R	R	R	R	R	S	6	0.6
NHA094	410	23	O8:H9	Urine	I	R	S	R	R	R	R	R	R	R	R	S	7	0.7
NHA095	648	648	O1:H6	Wound swab	R	R	R	R	S	R	R	R	R	R	R	S	8	0.8
NHA096	new	new	O45:H16	Urine	S	R	S	S	S	S	R	R	R	R	R	S	4	0.4
NHA097	new	new	O45:H16	Urine	R	R	S	R	S	S	R	R	R	I	R	R	7	0.7
NHA098	410	23	O8:H9	Urine	R	R	R	R	S	R	R	R	R	R	R	S	8	0.8
NHA099	410	23	O104:H9	Urine	R	R	R	R	S	R	R	R	R	R	R	R	9	0.9
NHA100	216	216	O3:H4	Urine	S	S	S	S	S	S	S	S	S	S	S	S	0	0
NHA101	1136		O59:H19	Urine	S	S	S	S	S	S	R	R	R	R	R	S	4	0.4
NHA102	4166		ONT:H9	Urine	I	R	S	S	R	S	R	R	R	S	R	S	5	0.5
NHA103	216		O75:H38	Urine	S	S	S	S	S	S	S	S	S	S	S	S	0	0
NHA104	410	23	ONT:H9	Urine	I	R	S	R	S	S	R	R	R	R	R	S	5	0.5
NHA105	205	205	O100:H12	Urine	R	R	S	R	S	S	R	R	R	R	R	S	6	0.6
NHA106	410	26	ONT:H9	Urine	I	R	S	R	S	R	R	R	R	R	R	S	6	0.6
NHA107	131	131	O25:H4	Urine	I	R	S	S	S	R	R	R	R	R	R	S	5	0.5
NHA108	617	ST10 cplx	O101:H10	Urine	I	R	R	R	R	R	R	R	R	R	R	S	8	0.8

## Sheet: S2
Strain	aac(3)-IId	aac(3)-Iie	aac(6')-Ib-cr	aadA5	ampC	ant(2'')-Ia	aph(3'')-Ib	aph(3')-VI	aph(6)-Id	blaCMY-2	blaCTX-M	blaCTX-M-130	blaCTX-M-14	blaCTX-M-15	blaCTX-M-27	blaCTX-M-55	blaCTX-M-65	blaNDM-1	blaNDM-5	blaOXA-1	blaOXA-2	blaTEM1	blaTEM-190	catA1	catA2	catB3	cmlA1	dfr7	dfrA1	dfrA12	dfrA14	dfrA17	dfrA7	dfrA8	dfrA82	dfrB4	emrD	erm(B)	fosA	fosA3	fosA7	mdf(A)	mdtM	mph(A)	sul1	sul2	sul3	tet(A)	tet(B)
NHA001	0	0	1	1	0	0	1	0	1	0	1	0	0	0	0	0	0	0	0	0	0	0	0	0	0	1	0	0	0	0	0	1	0	0	0	0	0	0	0	0	0	1	0	1	1	1	0	1	0
NHA002	0	1	1	1	0	0	0	0	0	0	1	0	0	1	0	0	0	0	0	1	0	0	0	0	0	1	0	0	0	0	0	1	0	0	0	0	0	0	0	0	0	1	1	1	1	0	0	1	1
NHA003	0	1	1	1	0	0	0	0	0	0	1	0	0	1	0	0	0	0	0	1	0	0	0	0	0	1	0	0	0	0	0	1	0	0	0	0	0	0	0	0	0	1	1	1	1	0	0	1	1
NHA004	0	1	1	1	1	0	1	0	1	0	1	0	0	1	0	0	0	0	0	1	1	1	0	1	0	1	0	1	0	0	0	1	0	0	0	0	0	0	0	0	0	1	1	1	1	0	0	1	1
NHA005	0	1	1	1	1	0	1	0	1	0	1	0	0	1	0	0	0	0	0	1	1	1	0	1	0	1	0	1	0	0	0	1	0	0	0	0	0	0	0	0	0	1	1	1	1	0	0	1	1
NHA006	0	1	1	0	0	0	0	0	0	0	1	0	0	1	0	0	0	0	0	1	0	0	0	0	0	1	0	0	0	0	0	0	0	0	0	0	0	0	0	0	0	1	1	0	0	0	0	0	1
NHA007	0	0	0	0	0	0	1	0	1	0	1	0	0	1	0	0	0	0	0	0	0	1	0	1	0	0	0	0	0	0	0	1	0	0	0	0	0	1	0	0	0	1	1	1	0	1	0	0	1
NHA008	0	1	1	1	1	0	1	0	1	0	1	0	0	1	0	0	0	0	0	1	1	1	0	1	0	1	0	1	0	0	0	1	0	0	0	0	0	0	0	0	0	1	1	1	1	0	0	1	1
NHA009	0	0	0	0	0	0	1	0	1	0	1	0	0	1	0	0	0	0	0	0	0	1	0	1	0	0	0	0	0	0	1	0	0	0	0	0	0	0	0	0	0	1	1	1	0	1	0	0	1
NHA010	0	1	1	1	0	0	0	0	0	0	1	0	0	1	0	0	0	0	0	1	0	0	0	0	0	1	0	0	0	0	0	0	0	0	0	0	0	0	0	0	0	1	1	1	1	0	0	1	1
NHA011	1	0	0	1	0	0	1	0	1	0	0	0	1	0	0	0	0	0	0	0	0	0	0	0	0	0	0	0	0	0	0	1	0	0	0	0	0	0	0	0	0	1	1	1	1	1	0	1	0
NHA012	1	0	0	1	0	0	1	0	1	0	0	0	1	0	0	0	0	0	0	0	0	0	0	0	0	0	0	0	0	0	0	1	0	0	0	0	0	1	0	0	0	1	1	1	1	1	0	1	0
NHA013	0	1	1	1	0	0	0	0	0	0	1	0	0	1	0	0	0	0	0	1	0	0	0	0	0	1	0	0	0	0	0	1	0	0	0	0	0	0	0	0	0	1	1	1	1	0	0	1	1
NHA014	0	1	1	1	0	0	0	0	0	0	1	0	0	1	0	0	0	0	0	1	0	0	0	0	0	1	0	0	0	0	0	1	0	0	0	0	0	0	0	0	0	1	1	1	1	0	0	1	1
NHA015	0	1	1	1	0	0	0	0	0	0	1	0	0	1	0	0	0	0	0	1	0	0	0	0	0	1	0	0	0	0	0	0	0	0	0	0	0	0	0	0	0	0	1	1	1	0	0	1	1
NHA016	0	0	0	1	0	0	1	0	1	0	0	0	0	0	1	0	0	0	0	0	0	0	0	0	0	0	0	0	0	0	0	1	0	0	0	0	0	0	0	0	0	0	1	1	1	1	0	1	0
NHA017	0	1	1	1	0	0	1	0	1	0	1	0	0	1	0	0	0	0	0	1	0	0	0	0	0	1	0	0	0	0	0	0	0	0	0	0	0	0	0	0	0	1	1	1	1	1	0	0	1
NHA018	0	0	0	0	0	0	0	0	1	0	1	0	0	1	0	0	0	0	0	0	0	1	0	0	0	0	0	0	0	0	0	1	0	0	0	0	0	0	0	0	0	1	1	0	0	1	0	0	1
NHA019	0	0	0	0	0	0	1	0	1	0	1	0	0	1	0	0	0	0	0	0	0	1	0	1	0	0	0	0	0	0	1	0	0	0	0	0	0	0	0	0	0	1	1	1	0	1	0	0	1
NHA020	0	1	1	1	0	0	0	0	0	0	1	0	0	1	0	0	0	0	0	1	0	0	0	0	0	1	0	0	0	0	1	0	0	0	0	0	0	0	0	0	0	1	1	0	1	0	0	1	1
NHA021	0	1	1	1	0	0	0	0	0	0	1	0	0	1	0	0	0	0	0	1	0	0	0	0	0	1	0	0	0	0	0	1	0	0	0	0	0	0	0	0	0	1	1	1	1	0	0	1	1
NHA022	0	1	1	1	0	0	0	0	0	0	1	0	0	1	0	0	0	0	0	1	0	0	0	0	0	1	0	0	0	0	0	0	0	0	0	0	0	0	0	0	0	1	1	1	1	0	0	1	1
NHA023	0	1	1	1	0	0	0	0	0	0	1	0	0	1	0	0	0	0	0	1	0	0	0	0	0	1	0	0	0	0	0	1	0	0	0	0	0	0	0	0	0	1	1	1	1	0	0	1	1
NHA024*	1	0	0	1	0	0	1	0	1	0	0	0	0	0	0	0	0	0	0	0	0	1	0	0	0	0	0	0	0	0	0	1	0	0	0	0	0	0	0	0	0	1	1	1	1	1	0	1	0
NHA025	0	0	0	0	0	0	0	0	0	0	1	0	0	1	0	0	0	0	0	0	0	1	0	1	0	0	0	0	0	0	0	1	0	0	0	0	0	1	0	0	0	1	1	1	1	0	0	0	1
NHA026	0	0	0	0	0	0	1	0	1	0	0	0	0	0	0	0	0	0	0	0	0	1	0	0	0	0	0	0	0	1	0	0	0	0	0	0	0	0	0	0	0	1	1	1	1	1	0	1	0
NHA027	0	0	0	0	0	0	0	0	0	0	1	0	0	1	0	0	0	0	0	0	0	0	0	1	0	0	1	0	0	1	0	0	0	0	0	0	0	1	0	0	0	1	1	1	1	0	1	0	1
NHA028	1	0	0	1	0	0	1	0	1	0	0	0	0	0	0	0	0	0	0	0	0	1	0	0	0	0	0	0	0	1	0	0	0	0	0	0	0	0	0	0	0	1	1	1	1	1	0	1	0
NHA029	1	0	0	1	0	0	1	0	1	0	0	0	1	0	0	0	0	0	1	0	0	0	0	0	0	0	0	0	0	0	0	1	0	0	0	0	0	1	0	0	0	1	1	1	1	1	0	1	0
NHA030	0	1	1	1	0	0	0	0	0	0	1	0	0	1	0	0	0	0	0	1	0	0	0	0	0	1	0	0	0	0	0	1	0	0	0	0	0	0	0	0	0	1	1	1	1	0	0	1	1
NHA031	0	0	0	1	0	0	1	0	1	0	0	0	0	0	1	0	0	0	0	0	0	0	0	0	0	0	0	0	0	0	0	0	0	0	0	0	0	0	0	0	0	1	1	1	1	1	0	1	0
NHA032	0	1	1	1	0	0	0	0	0	0	1	0	0	1	0	0	0	0	0	1	0	0	0	0	0	1	0	0	0	0	0	0	0	0	0	0	0	0	0	0	0	0	1	1	1	0	0	1	1
NHA033	0	1	1	1	0	0	0	0	0	0	1	0	0	1	0	0	0	0	0	1	0	0	0	0	0	1	0	0	0	0	0	1	0	0	0	0	0	0	0	0	0	1	1	1	1	0	0	1	1
NHA034	0	0	0	0	0	0	1	0	1	0	1	0	0	1	0	0	0	0	0	0	0	1	0	0	0	0	0	0	0	0	0	1	0	0	0	0	0	0	0	0	0	1	0	0	0	1	0	0	1
NHA035	0	0	0	0	0	0	1	0	1	0	0	0	0	0	0	0	0	0	0	0	0	1	0	0	1	0	0	0	0	0	0	0	0	0	0	0	0	0	0	0	0	1	1	0	0	1	0	1	0
NHA036	0	0	0	0	0	0	0	0	0	0	0	0	0	0	0	0	0	0	0	0	0	1	1	0	0	0	0	0	0	0	0	0	0	1	0	0	0	0	0	0	0	1	1	1	0	0	0	0	0
NHA037	0	0	0	0	0	0	1	0	1	0	1	0	0	1	0	0	0	0	0	0	0	1	0	1	0	0	0	0	0	0	1	0	0	0	0	0	0	1	0	0	0	1	1	0	0	0	0	0	1
NHA038	0	0	0	0	0	0	0	0	0	0	0	0	0	0	0	0	0	0	0	0	0	1	0	0	0	0	0	0	0	0	0	0	0	0	0	0	0	0	0	0	0	1	1	0	0	0	0	0	0
NHA039	0	0	0	0	0	0	0	0	0	0	1	0	0	1	0	0	0	0	0	0	0	0	0	1	0	0	1	0	0	0	0	1	0	0	0	0	0	1	0	0	0	1	1	1	1	0	1	0	1
NHA040*	0	1	1	1	1	0	1	1	1	0	1	0	0	1	0	0	0	1	0	1	1	1	0	1	0	1	0	1	0	0	0	0	0	0	0	0	0	0	0	0	0	1	1	1	1	0	0	1	1
NHA041	0	1	1	1	0	0	0	0	0	0	1	0	0	1	0	0	0	0	0	1	0	0	0	0	0	1	0	0	0	1	0	0	0	0	0	0	0	0	0	0	0	1	1	1	1	0	0	1	1
NHA042	0	1	0	1	0	0	1	0	1	0	1	0	0	1	0	0	0	0	0	1	0	0	0	0	0	1	0	0	0	0	0	1	0	0	0	0	0	0	0	0	0	1	1	1	1	1	0	1	1
NHA043	0	1	0	1	0	0	1	0	1	0	1	0	0	1	0	0	0	0	0	1	0	0	0	0	0	1	0	0	0	0	0	1	0	0	0	0	0	0	0	0	0	1	1	1	1	1	0	1	1
NHA044	0	0	0	0	0	0	0	0	0	0	1	0	0	1	0	0	0	0	0	0	0	0	0	1	0	0	1	0	0	0	0	1	0	0	0	0	0	1	0	0	0	1	1	1	1	0	1	0	1
NHA045*	0	0	0	0	0	0	0	0	0	0	1	0	0	1	0	0	0	0	0	0	0	0	0	1	0	0	1	0	0	0	0	1	0	0	0	0	0	1	0	0	0	1	1	1	1	0	1	0	1
NHA046	0	0	0	0	0	0	0	0	0	0	1	0	0	1	0	0	0	0	0	0	0	1	0	1	0	0	0	0	0	1	0	0	0	0	0	1	0	0	0	0	0	1	1	0	1	0	0	0	1
NHA047	0	0	1	1	0	0	1	0	1	0	1	0	0	1	0	0	0	0	0	1	0	0	0	0	0	1	0	0	0	1	0	0	0	0	0	0	0	0	0	0	0	1	0	1	1	1	0	1	1
NHA048	0	1	1	1	0	0	0	0	0	0	1	0	0	1	0	0	0	0	0	1	0	0	0	0	0	1	0	0	0	0	0	0	0	0	0	0	0	0	0	0	0	1	1	1	1	0	0	1	1
NHA049	1	0	0	1	0	0	1	0	1	0	1	0	0	1	0	0	0	0	0	0	0	1	0	0	0	0	0	0	0	0	0	0	0	0	0	0	0	0	0	0	0	1	1	1	1	1	0	1	1
NHA050	0	0	1	0	0	1	1	0	1	0	1	0	0	1	0	0	0	0	0	1	0	1	0	0	0	1	0	0	0	0	0	0	0	0	0	0	0	1	0	0	0	1	1	1	1	1	0	0	1
NHA051*	1	1	1	1	0	0	1	0	1	0	1	0	0	1	0	0	0	0	0	1	0	1	0	0	1	1	0	0	0	0	0	0	0	0	0	0	0	0	0	0	0	1	1	1	1	1	0	1	1
NHA052	0	0	0	1	0	0	1	0	1	0	0	0	0	0	1	0	0	0	0	0	0	0	0	0	0	0	0	0	0	0	0	0	0	0	0	0	0	0	0	0	0	1	1	1	1	1	0	1	0
NHA053	1	0	0	1	0	0	1	0	1	0	0	1	0	0	0	0	0	0	0	0	0	1	0	0	0	0	0	0	0	0	0	1	0	0	0	0	0	0	1	0	0	1	1	1	1	1	0	1	0
NHA054	1	0	1	1	0	0	1	0	1	0	1	0	0	1	0	0	0	0	1	1	0	1	0	0	0	1	0	0	0	0	0	1	0	0	0	0	0	0	0	0	0	1	1	1	1	1	0	0	1
NHA055	0	0	1	1	0	0	0	0	0	0	1	0	0	1	0	0	0	0	0	1	0	0	0	0	0	1	0	0	0	0	0	1	0	0	0	0	0	0	0	0	1	1	1	1	1	0	0	1	1
NHA056	1	0	1	1	0	0	1	0	1	0	1	0	0	1	0	0	0	0	0	1	0	1	0	1	0	1	0	0	0	0	0	0	0	0	0	0	0	0	0	0	0	1	1	1	1	1	0	0	1
NHA057	0	1	1	1	0	0	0	0	0	0	1	0	0	1	0	0	0	0	0	1	0	1	0	1	0	1	0	0	0	0	0	1	0	0	0	0	0	0	0	0	0	1	1	1	1	0	0	0	1
NHA058	1	0	0	0	0	0	1	0	1	0	1	0	0	1	0	0	0	0	0	0	0	1	0	0	0	0	0	0	0	0	0	0	0	0	0	0	0	0	0	0	0	1	1	0	0	1	0	0	1
NHA059	0	0	0	0	0	0	1	0	0	0	0	0	0	0	0	0	0	0	0	0	0	1	0	0	0	0	0	0	0	0	0	1	0	0	0	0	0	0	0	0	0	1	1	0	0	1	0	0	1
NHA060	1	0	1	1	0	0	1	0	1	1	1	0	0	1	0	0	0	0	0	1	0	1	0	0	0	1	0	0	0	0	0	1	0	0	0	0	0	0	0	0	0	1	1	1	1	1	0	0	1
NHA061	1	0	0	0	0	0	0	0	0	0	0	0	0	0	0	0	0	0	0	0	0	1	0	0	0	0	0	0	0	0	0	0	0	0	1	0	0	0	0	0	0	1	1	0	0	0	0	0	1
NHA062	0	0	0	0	0	0	0	0	0	0	1	0	0	1	0	0	0	0	0	0	0	0	0	0	0	0	0	0	0	0	0	1	0	0	0	0	0	0	0	0	0	1	1	0	0	0	0	0	1
NHA063	0	0	0	0	0	0	0	0	0	0	0	0	0	0	0	0	0	0	0	0	0	1	0	0	0	0	0	0	0	0	0	0	0	0	0	0	1	0	0	0	0	0	1	0	0	0	0	0	0
NHA064	0	0	1	0	0	0	1	0	1	0	1	0	0	1	0	0	0	0	0	1	0	1	0	0	0	1	0	0	0	0	0	0	0	0	0	0	0	0	0	0	0	1	1	1	0	1	0	1	1
NHA065	0	0	1	0	0	0	1	0	1	0	1	0	0	1	0	0	0	0	0	1	0	1	0	0	0	1	0	0	0	0	0	0	0	0	0	0	0	0	0	0	0	1	1	1	0	1	0	1	1
NHA066	1	0	0	0	0	0	0	0	0	0	0	0	0	0	0	0	0	0	0	0	0	0	0	0	0	0	0	0	0	0	0	0	0	0	0	0	0	0	0	0	0	1	1	0	0	0	0	0	1
NHA067	1	0	0	0	0	0	1	0	1	0	1	0	0	1	0	0	0	0	0	0	0	1	0	0	0	0	0	0	0	0	1	0	0	0	0	0	0	0	0	0	0	1	1	0	0	1	0	0	1
NHA068	0	0	0	1	0	0	1	0	1	0	0	0	0	0	0	0	1	0	0	0	0	1	0	0	0	0	0	0	0	0	0	0	0	0	1	0	0	0	1	0	0	1	1	1	1	1	0	1	0
NHA069	0	0	1	0	0	0	0	0	1	1	1	0	0	1	0	0	0	0	0	1	0	1	0	0	0	1	0	0	0	0	0	1	0	0	0	0	0	0	0	0	0	1	1	0	0	0	0	0	1
NHA070	0	0	1	1	0	0	1	0	1	1	1	0	0	1	0	0	0	0	0	1	0	1	0	0	0	1	0	0	0	0	0	1	0	0	0	0	0	0	0	0	0	1	1	0	0	0	0	0	1
NHA071	0	0	0	0	0	1	1	0	1	0	1	0	0	1	0	0	0	0	0	0	0	1	0	0	0	0	0	0	0	0	0	0	0	0	0	0	0	1	0	1	0	1	1	0	0	0	0	0	1
NHA072	0	1	1	1	0	0	1	0	1	0	1	0	0	1	0	0	0	0	0	1	0	0	0	0	0	1	0	0	0	0	0	1	0	0	0	0	0	0	0	0	0	1	0	1	1	1	0	1	1
NHA073	0	0	0	0	0	0	0	0	0	0	0	0	0	0	0	0	0	0	0	0	0	0	0	0	0	0	0	0	0	0	0	1	0	0	0	0	0	0	0	0	0	1	1	0	0	0	0	1	0
NHA074	1	0	0	1	0	0	1	0	1	1	1	0	0	1	0	0	0	0	0	0	0	1	0	0	0	0	0	0	0	0	1	0	0	0	0	0	0	0	0	0	0	1	1	1	1	1	0	0	1
NHA075*	0	0	0	0	0	0	0	0	0	0	0	0	0	0	0	0	0	0	0	0	0	0	0	0	0	0	0	0	0	0	0	1	0	0	0	0	0	0	0	0	0	1	0	0	0	0	0	0	0
NHA076	0	0	0	0	0	0	0	0	0	0	0	0	0	0	0	0	0	0	0	0	0	0	0	0	0	0	0	0	0	0	0	0	0	0	0	0	0	0	0	0	0	1	0	0	0	0	0	0	0
NHA077	0	0	0	0	0	0	1	0	1	0	1	0	0	1	0	0	0	0	0	0	0	1	0	0	0	0	0	0	0	0	0	1	0	0	0	0	0	0	0	0	0	1	1	0	0	0	0	0	1
NHA079	0	0	0	0	0	0	0	0	0	0	1	0	0	1	0	0	0	0	0	0	0	0	0	0	0	0	0	0	0	0	0	1	0	0	0	0	0	0	0	0	0	1	1	0	1	0	0	0	1
NHA080	0	0	0	0	0	0	1	0	1	0	0	0	0	0	0	0	0	0	0	0	0	0	0	1	0	0	0	0	0	0	0	1	0	0	0	0	0	0	0	0	0	1	0	0	0	0	0	0	0
NHA081	0	0	0	0	0	0	1	0	1	0	1	0	0	1	0	0	0	0	0	1	0	0	0	0	0	0	0	0	0	0	0	1	0	0	0	0	0	0	0	0	0	1	1	0	0	0	0	1	1
NHA082	1	0	1	1	0	0	1	0	1	0	1	0	0	1	0	0	0	0	0	1	0	1	0	1	0	1	0	0	0	0	0	0	0	0	0	0	0	0	0	0	0	1	1	1	1	1	0	0	1
NHA083	0	1	1	1	0	0	0	0	0	0	1	0	0	1	0	0	0	0	0	1	0	0	0	0	0	1	0	0	0	0	0	0	0	0	0	0	0	0	0	0	0	1	1	1	1	1	0	0	1
NHA084	0	0	0	0	0	0	1	0	1	0	0	0	0	0	0	0	0	0	0	0	0	1	0	0	0	0	0	0	1	0	0	0	0	0	0	0	0	0	0	0	0	1	0	0	1	1	0	1	0
NHA085	0	0	0	0	0	0	0	0	0	0	0	0	0	0	0	0	0	0	0	0	0	0	0	0	0	0	0	0	0	0	0	1	0	0	0	0	0	0	0	0	0	1	0	0	0	0	0	0	0
NHA086	0	0	0	0	0	0	0	0	0	0	0	0	0	0	0	0	0	0	0	0	0	1	0	0	0	0	0	0	0	0	0	1	0	0	0	0	0	0	0	0	0	1	0	0	0	0	0	0	1
NHA087	0	0	0	1	0	0	1	0	1	0	1	0	0	1	0	0	0	0	0	0	0	0	0	0	0	0	0	0	0	0	0	0	1	0	0	0	0	0	0	0	0	1	1	1	1	1	0	1	1
NHA088	1	0	1	1	0	0	0	0	0	0	0	0	0	0	0	0	0	0	0	1	0	1	0	1	0	0	0	0	0	0	0	1	0	0	0	0	0	0	0	0	0	1	1	1	1	0	0	0	1
NHA089	1	0	1	1	0	0	1	0	1	1	1	0	0	1	0	0	0	0	1	1	0	1	0	0	0	1	0	0	0	0	0	0	0	0	0	0	0	0	0	0	0	1	1	1	1	1	0	0	1
NHA090	0	0	0	1	0	0	1	0	1	0	1	0	0	1	0	0	0	0	0	0	0	0	0	1	0	0	0	0	0	0	0	0	0	0	0	0	0	0	0	0	0	1	0	0	0	0	0	0	1
NHA091	1	0	0	0	0	0	1	0	1	0	0	0	0	0	0	0	0	0	0	0	0	1	0	0	0	0	0	0	0	0	0	1	0	0	0	0	0	0	0	0	0	1	1	0	0	1	0	0	1
NHA092	1	0	0	0	0	0	0	0	0	0	1	0	0	1	0	0	0	0	0	0	0	1	0	1	0	0	0	0	0	1	0	1	0	0	0	0	0	0	0	0	0	1	1	1	1	0	0	0	1
NHA093	0	1	1	1	0	0	1	0	1	0	1	0	0	1	0	0	0	0	0	1	0	0	0	0	0	1	0	0	0	0	0	1	0	0	0	0	0	0	0	0	0	0	1	1	1	1	0	1	1
NHA094	0	1	1	0	0	0	1	0	1	0	1	0	0	1	0	0	0	0	0	1	0	0	0	1	0	1	0	0	0	0	0	1	0	0	0	0	0	0	0	0	0	1	1	1	0	1	0	0	1
NHA095	1	0	0	0	0	0	1	0	1	0	0	0	0	0	0	1	0	0	0	0	0	1	0	0	0	0	0	0	0	1	0	0	0	0	0	0	0	0	0	0	0	1	1	0	0	1	0	0	1
NHA096	0	0	0	0	0	0	0	0	0	0	0	0	0	0	0	0	0	0	0	0	0	0	0	0	0	0	0	0	0	0	0	0	0	0	0	0	0	0	0	0	0	1	0	0	0	0	0	0	0
NHA097	0	0	0	0	0	0	0	0	0	0	0	0	0	0	0	0	0	0	0	0	0	0	0	0	0	0	0	0	0	0	1	0	0	0	0	0	0	0	0	0	0	1	0	0	0	0	0	0	0
NHA098	1	0	1	1	0	0	1	0	1	1	1	0	0	1	0	0	0	0	0	1	0	1	0	0	0	1	0	0	0	0	0	1	0	0	0	0	0	0	0	0	0	1	1	1	1	1	0	0	1
NHA099	1	0	1	1	0	0	1	0	1	1	1	0	0	1	0	0	0	0	1	1	0	1	0	0	0	1	0	0	0	1	1	0	0	0	0	0	0	0	0	0	0	0	1	1	1	1	0	0	1
NHA100	0	0	0	0	0	0	0	0	0	0	0	0	0	0	0	0	0	0	0	0	0	0	0	0	0	0	0	0	0	1	1	0	0	0	0	0	0	0	0	0	0	1	1	0	0	0	0	0	0
NHA101	0	0	0	0	0	0	1	0	1	0	0	0	0	0	0	0	0	0	0	0	0	0	0	0	0	0	0	0	0	0	0	1	0	0	0	0	0	0	0	0	0	1	1	0	0	1	0	1	0
NHA102	0	0	0	0	0	0	1	0	1	0	0	0	0	0	0	0	0	0	0	0	0	1	0	1	0	0	0	0	0	0	0	1	0	0	0	0	1	0	0	0	0	1	1	0	1	1	0	1	0
NHA103	0	0	0	0	0	0	0	0	0	0	0	0	0	0	0	0	0	0	0	0	0	0	0	0	0	0	0	0	0	0	0	0	0	0	0	0	0	0	0	0	0	1	1	0	0	0	0	0	0
NHA104	0	0	1	1	0	0	0	0	0	0	1	0	0	1	0	0	0	0	0	1	0	0	0	0	0	1	0	0	1	0	0	0	0	0	0	0	0	0	0	0	0	1	1	1	1	0	0	1	1
NHA105	0	0	0	0	0	0	1	0	1	0	1	0	0	1	0	0	0	0	0	1	0	0	0	0	0	0	0	0	0	0	0	0	1	0	0	0	0	0	0	0	0	1	1	0	0	1	0	1	1
NHA106	0	1	1	1	0	0	0	0	0	0	1	0	0	1	0	0	0	0	0	1	0	1	0	0	0	1	0	0	0	1	0	0	0	0	0	0	0	0	0	0	0	1	1	1	1	1	1	1	1
NHA107	0	1	1	1	0	0	1	0	1	0	0	0	0	0	0	0	0	0	0	1	0	1	0	0	0	1	0	0	0	0	0	1	0	0	0	0	0	0	0	0	0	1	1	1	1	1	0	1	0
NHA108	1	0	1	1	0	0	1	0	1	0	1	0	0	1	0	0	0	0	0	1	0	1	0	0	1	1	0	0	1	0	0	0	0	0	0	0	0	0	0	0	0	1	1	1	1	1	0	1	1
*mortalities
[truncated: 10 more columns]

## Sheet: S3
	100/1-141189	101/1-141189	102/1-141189	103/1-141189	104/1-141189	105/1-141189	106/1-141189	107/1-141189	108/1-141189	10/1-141189	11/1-141189	12/1-141189	13/1-141189	14/1-141189	15/1-141189	16/1-141189	17/1-141189	18/1-141189	19/1-141189	1/1-141189	20/1-141189	21/1-141189	22/1-141189	23/1-141189	24/1-141189	25/1-141189	26/1-141189	27/1-141189	28/1-141189	29/1-141189	2/1-141189	30/1-141189	31/1-141189	32/1-141189	33/1-141189	34/1-141189	35/1-141189	36/1-141189	37/1-141189	38/1-141189	39/1-141189	3/1-141189	40/1-141189	41/1-141189	42/1-141189	43/1-141189	44/1-141189	45/1-141189	46/1-141189
100/1-141189	0	20502	26337	1939	19445	20680	19399	38638	18473	38691	35450	35698	38687	38874	38785	38800	18468	20675	20279	35112	38820	38770	38600	38821	34807	14082	20826	20782	38690	35569	38702	38849	38690	38848	38672	38945	12777	19355	13798	25597	20701	38681	20884	38780	38605	38571	20792	20731	20570
101/1-141189	20502	0	28159	20523	14804	11794	14778	40264	24074	40313	36958	37239	40307	40481	40394	40413	24065	11772	14738	36531	40437	40385	40227	40428	36094	20607	12599	13315	40298	37120	40332	40456	40316	40465	40286	40731	20328	14739	20611	26004	13305	40295	12040	40389	40233	40196	13349	13288	11707
102/1-141189	26337	28159	0	26365	27707	28001	27675	41052	28390	41115	37521	37699	41127	41264	41185	41224	28390	28034	28111	37053	41212	41124	40996	41237	36689	25788	28256	28208	41050	37589	41104	41249	41122	41238	41044	41297	26450	27655	25513	22352	28157	41057	28577	41182	41046	40990	28201	28192	28320
103/1-141189	1939	20523	26365	0	19484	20627	19423	38686	18365	38739	35467	35715	38735	38922	38833	38848	18371	20653	20194	35053	38868	38818	38648	38869	34773	14153	20707	20798	38738	35586	38750	38897	38738	38896	38720	38964	12685	19379	13767	25602	20717	38729	20906	38828	38651	38617	20808	20747	20472
104/1-141189	19445	14804	27707	19484	0	15195	290	40046	23387	40107	36503	36707	40115	40274	40187	40212	23337	14713	8256	36288	40220	40152	40012	40235	35995	19615	15443	16464	40078	36604	40104	40253	40106	40248	40072	40413	19833	330	19606	26068	16475	40083	15445	40186	40025	39987	16495	16448	15352
105/1-141189	20680	11794	28001	20627	15195	0	15155	40134	23890	40175	36602	36825	40184	40358	40269	40297	23906	11389	14905	36376	40304	40253	40094	40318	36001	20437	8163	13157	40172	36704	40187	40335	40176	40332	40166	40661	20554	15144	20424	26322	13157	40175	11902	40267	40105	40067	13115	13106	11722
106/1-141189	19399	14778	27675	19423	290	15155	0	40010	23365	40075	36470	36696	40079	40254	40165	40186	23357	14663	8243	36277	40200	40132	39976	40209	36001	19671	15471	16458	40050	36571	40074	40229	40070	40228	40044	40388	19772	100	19584	26058	16454	40053	15474	40160	39989	39951	16476	16427	15337
107/1-141189	38638	40264	41052	38686	40046	40134	40010	0	38319	207	36665	36793	199	386	297	263	38344	39958	40295	42300	336	262	138	337	42124	37292	40334	39955	183	36659	202	361	147	360	214	19909	38482	39980	37145	41530	39885	219	40393	294	159	173	39965	39916	40161
108/1-141189	18473	24074	28390	18365	23387	23890	23365	38319	0	38360	33986	34244	38374	38543	38454	38487	283	23963	23896	27531	38489	38427	38271	38508	32145	9638	22872	24457	38343	34107	38371	38518	38359	38517	38343	38662	17753	23345	9795	28014	24315	38352	23491	38453	38278	38228	24440	24406	24164
10/1-141189	38691	40313	41115	38739	40107	40175	40075	207	38360	0	36700	36848	48	185	94	270	38385	40013	40336	42312	149	205	139	182	42127	37335	40386	40000	290	36744	59	162	116	181	209	20012	38532	40053	37193	41563	39930	218	40445	111	240	294	39999	39961	40213
11/1-141189	35450	36958	37521	35467	36503	36602	36470	36665	33986	36700	0	446	36696	36883	36794	36812	34003	36721	36731	33781	36829	36793	36645	36830	33388	34275	36784	37044	36740	379	36717	36858	36698	36861	36717	36866	35150	36429	34153	38124	36975	36726	37022	36789	36683	36671	37054	37009	36914
12/1-141189	35698	37239	37699	35715	36707	36825	36696	36793	34244	36848	446	0	36860	36965	36901	36924	34239	36988	36955	33839	36913	36854	36773	36942	33444	34495	37026	37238	36819	183	36833	36956	36852	36939	36804	36962	35421	36675	34431	38390	37196	36818	37210	36904	36811	36799	37263	37230	37181
13/1-141189	38687	40307	41127	38735	40115	40184	40079	199	38374	48	36696	36860	0	193	138	262	38399	40009	40346	42302	197	253	131	164	42119	37349	40382	39996	314	36740	103	162	144	225	205	20008	38528	40049	37207	41571	39926	210	40441	133	232	286	40006	39957	40209
14/1-141189	38874	40481	41264	38922	40274	40358	40254	386	38543	185	36883	36965	193	0	93	215	38538	40196	40475	42380	56	190	318	85	42215	37496	40546	40166	335	36918	186	47	295	48	248	20164	38715	40236	37376	41746	40113	239	40602	102	419	473	40176	40144	40396
15/1-141189	38785	40394	41185	38833	40187	40269	40165	297	38454	94	36794	36901	138	93	0	178	38455	40107	40403	42343	61	117	229	94	42158	37407	40457	40077	246	36838	149	70	206	89	157	20106	38626	40147	37287	41657	40024	210	40513	19	330	384	40093	40055	40307
16/1-141189	38800	40413	41224	38848	40212	40297	40186	263	38487	270	36812	36924	262	215	178	0	38474	40124	40420	42350	163	233	333	154	42193	37438	40474	40094	240	36847	307	178	172	171	263	20072	38637	40160	37316	41680	40041	270	40527	169	314	368	40117	40072	40323
17/1-141189	18468	24065	28390	18371	23337	23906	23357	38344	283	38385	34003	34239	38399	38538	38455	38474	0	23965	23843	27542	38482	38414	38296	38501	32165	9563	22851	24455	38352	34124	38396	38511	38384	38508	38352	38694	17744	23353	9857	28034	24344	38363	23440	38448	38303	38253	24469	24435	24180
18/1-141189	20675	11772	28034	20653	14713	11389	14663	39958	23963	40013	36721	36988	40009	40196	40107	40124	23965	0	14289	36361	40142	40090	39918	40143	35903	20607	12421	13014	40010	36853	40024	40171	40014	40170	39990	40468	20564	14614	20583	26056	13004	39999	11689	40102	39929	39891	13024	12963	11498
19/1-141189	20279	14738	28111	20194	8256	14905	8243	40295	23896	40336	36731	36955	40346	40475	40403	40420	23843	14289	0	36362	40421	40386	40263	40436	36145	20537	15682	16323	40320	36867	40349	40450	40333	40447	40316	40654	20325	8259	20406	26331	16327	40316	15498	40400	40270	40238	16336	16314	15202
1/1-141189	35112	36531	37053	35053	36288	36376	36277	42300	27531	42312	33781	33839	42302	42380	42343	42350	27542	36361	36362	0	42352	42340	42281	42339	25529	34177	35282	36413	42320	33810	42335	42357	42315	42380	42306	41908	34854	36266	33992	37431	36380	42313	35628	42332	42252	42240	36421	36405	36200
20/1-141189	38820	40437	41212	38868	40220	40304	40200	336	38489	149	36829	36913	197	56	61	163	38482	40142	40421	42352	0	134	268	69	42189	37442	40492	40112	285	36864	174	49	247	32	194	20110	38661	40182	37322	41692	40059	189	40548	72	369	423	40122	40090	40342
21/1-141189	38770	40385	41124	38818	40152	40253	40132	262	38427	205	36793	36854	253	190	117	233	38414	40090	40386	42340	134	0	178	187	42163	37380	40441	40068	195	36783	192	167	305	142	102	20051	38618	40114	37255	41648	40015	159	40500	128	335	333	40084	40046	40292
22/1-141189	38600	40227	40996	38648	40012	40094	39976	138	38271	139	36645	36773	131	318	229	333	38296	39918	40263	42281	268	178	0	269	42100	37246	40292	39913	183	36609	134	293	217	292	76	19877	38446	39946	37099	41506	39843	81	40354	226	211	155	39923	39874	40120
23/1-141189	38821	40428	41237	38869	40235	40318	40209	337	38508	182	36830	36942	164	85	94	154	38501	40143	40436	42339	69	187	269	0	42188	37461	40493	40113	318	36865	241	54	282	91	193	20111	38662	40183	37341	41705	40060	188	40549	83	370	424	40134	40091	40343
24/1-141189	34807	36094	36689	34773	35995	36001	36001	42124	32145	42127	33388	33444	42119	42215	42158	42193	32165	35903	36145	25529	42189	42163	42100	42188	0	33873	35379	36044	42145	33423	42144	42202	42142	42219	42125	42227	34623	35984	33708	36974	35994	42152	35847	42149	42075	42063	36058	36029	35979
25/1-141189	14082	20607	25788	14153	19615	20437	19671	37292	9638	37335	34275	34495	37349	37496	37407	37438	9563	20607	20537	34177	37442	37380	37246	37461	33873	0	20841	21011	37302	34378	37346	37471	37334	37470	37302	37678	13371	19667	4774	25398	20900	37313	20880	37406	37267	37217	21027	20991	20757
26/1-141189	20826	12599	28256	20707	15443	8163	15471	40334	22872	40386	36784	37026	40382	40546	40457	40474	22851	12421	15682	35282	40492	40441	40292	40493	35379	20841	0	13838	40367	36918	40398	40521	40387	40520	40349	40565	20204	15441	20750	26182	13898	40364	11837	40452	40289	40251	13904	13843	12177
27/1-141189	20782	13315	28208	20798	16464	13157	16458	39955	24457	40000	37044	37238	39996	40166	40077	40094	24455	13014	16323	36413	40112	40068	39913	40113	36044	21011	13838	0	39988	37130	40019	40141	40001	40140	39968	40194	20938	16437	20950	26432	180	39985	13162	40072	39924	39886	70	51	12917
28/1-141189	38690	40298	41050	38738	40078	40172	40050	183	38343	290	36740	36819	314	335	246	240	38352	40010	40320	42320	285	195	183	318	42145	37302	40367	39988	0	36704	285	310	226	309	125	19955	38536	40032	37169	41580	39935	166	40427	243	274	218	40005	39966	40211
29/1-141189	35569	37120	37589	35586	36604	36704	36571	36659	34107	36744	379	183	36740	36918	36838	36847	34124	36853	36867	33810	36864	36783	36609	36865	33423	34378	36918	37130	36704	0	36743	36893	36742	36892	36681	36806	35286	36538	34290	38275	37061	36681	37106	36833	36691	36635	37140	37095	37046
2/1-141189	38702	40332	41104	38750	40104	40187	40074	202	38371	59	36717	36833	103	186	149	307	38396	40024	40349	42335	174	192	134	241	42144	37346	40398	40019	285	36743	0	217	155	162	208	20011	38539	40052	37205	41578	39949	213	40462	166	235	289	40018	39980	40226
30/1-141189	38849	40456	41249	38897	40253	40335	40229	361	38518	162	36858	36956	162	47	70	178	38511	40171	40450	42357	49	167	293	54	42202	37471	40521	40141	310	36893	217	0	270	67	221	20139	38690	40211	37351	41721	40088	212	40577	75	394	448	40151	40119	40371
31/1-141189	38690	40316	41122	38738	40106	40176	40070	147	38359	116	36698	36852	144	295	206	172	38384	40014	40333	42315	247	305	217	282	42142	37334	40387	40001	226	36742	155	270	0	275	293	19993	38529	40048	37190	41560	39931	298	40443	207	198	252	40000	39962	40213
32/1-141189	38848	40465	41238	38896	40248	40332	40228	360	38517	181	36861	36939	225	48	89	171	38508	40170	40447	42380	32	142	292	91	42219	37470	40520	40140	309	36892	162	67	275	0	222	20138	38689	40210	37350	41720	40087	213	40576	100	393	447	40150	40118	40370
33/1-141189	38672	40286	41044	38720	40072	40166	40044	214	38343	209	36717	36804	205	248	157	263	38352	39990	40316	42306	194	102	76	193	42125	37302	40349	39968	125	36681	208	221	293	222	0	19949	38518	40018	37171	41578	39915	57	40404	154	287	231	39995	39946	40192
34/1-141189	38945	40731	41297	38964	40413	40661	40388	19909	38662	20012	36866	36962	20008	20164	20106	20072	38694	40468	40654	41908	20110	20051	19877	20111	42227	37678	40565	40194	19955	36806	20011	20139	19993	20138	19949	0	38737	40357	37543	41871	40129	19927	40821	20101	19986	19930	40202	40157	40491
35/1-141189	12777	20328	26450	12685	19833	20554	19772	38482	17753	38532	35150	35421	38528	38715	38626	38637	17744	20564	20325	34854	38661	38618	38446	38662	34623	13371	20204	20938	38536	35286	38539	38690	38529	38689	38518	38737	0	19726	12970	25558	20796	38527	20737	38621	38451	38415	20948	20887	20451
36/1-141189	19355	14739	27655	19379	330	15144	100	39980	23345	40053	36429	36675	40049	40236	40147	40160	23353	14614	8259	36266	40182	40114	39946	40183	35984	19667	15441	16437	40032	36538	40052	40211	40048	40210	40018	40357	19726	0	19569	26034	16413	40027	15449	40142	39959	39921	16447	16386	15288
37/1-141189	13798	20611	25513	13767	19606	20424	19584	37145	9795	37193	34153	34431	37207	37376	37287	37316	9857	20583	20406	33992	37322	37255	37099	37341	33708	4774	20750	20950	37169	34290	37205	37351	37190	37350	37171	37543	12970	19569	0	25139	20808	37180	20980	37286	37122	37068	20933	20899	20777
38/1-141189	25597	26004	22352	25602	26068	26322	26058	41530	28014	41563	38124	38390	41571	41746	41657	41680	28034	26056	26331	37431	41692	41648	41506	41705	36974	25398	26182	26432	41580	38275	41578	41721	41560	41720	41578	41871	25558	26034	25139	0	26377	41587	26159	41654	41497	41475	26419	26409	25960
39/1-141189	20701	13305	28157	20717	16475	13157	16454	39885	24315	39930	36975	37196	39926	40113	40024	40041	24344	13004	16327	36380	40059	40015	39843	40060	35994	20900	13898	180	39935	37061	39949	40088	39931	40087	39915	40129	20796	16413	20808	26377	0	39924	13207	40019	39854	39816	190	129	12899
3/1-141189	38681	40295	41057	38729	40083	40175	40053	219	38352	218	36726	36818	210	239	210	270	38363	39999	40316	42313	189	159	81	188	42152	37313	40364	39985	166	36681	213	212	298	213	57	19927	38527	40027	37180	41587	39924	0	40421	207	292	236	39998	39955	40201
40/1-141189	20884	12040	28577	20906	15445	11902	15474	40393	23491	40445	37022	37210	40441	40602	40513	40527	23440	11689	15498	35628	40548	40500	40354	40549	35847	20880	11837	13162	40427	37106	40462	40577	40443	40576	40404	40821	20737	15449	20980	26159	13207	40421	0	40508	40366	40326	13211	13164	11127
41/1-141189	38780	40389	41182	38828	40186	40267	40160	294	38453	111	36789	36904	133	102	19	169	38448	40102	40400	42332	72	128	226	83	42149	37406	40452	40072	243	36833	166	75	207	100	154	20101	38621	40142	37286	41654	40019	207	40508	0	325	381	40089	40050	40302
42/1-141189	38605	40233	41046	38651	40025	40105	39989	159	38278	240	36683	36811	232	419	330	314	38303	39929	40270	42252	369	335	211	370	42075	37267	40289	39924	274	36691	235	394	198	393	287	19986	38451	39959	37122	41497	39854	292	40366	325	0	56	39934	39885	40132
43/1-141189	38571	40196	40990	38617	39987	40067	39951	173	38228	294	36671	36799	286	473	384	368	38253	39891	40238	42240	423	333	155	424	42063	37217	40251	39886	218	36635	289	448	252	447	231	19930	38415	39921	37068	41475	39816	236	40326	381	56	0	39896	39847	40094
44/1-141189	20792	13349	28201	20808	16495	13115	16476	39965	24440	39999	37054	37263	40006	40176	40093	40117	24469	13024	16336	36421	40122	40084	39923	40134	36058	21027	13904	70	40005	37140	40018	40151	40000	40150	39995	40202	20948	16447	20933	26419	190	39998	13211	40089	39934	39896	0	61	12927
45/1-141189	20731	13288	28192	20747	16448	13106	16427	39916	24406	39961	37009	37230	39957	40144	40055	40072	24435	12963	16314	36405	40090	40046	39874	40091	36029	20991	13843	51	39966	37095	39980	40119	39962	40118	39946	40157	20887	16386	20899	26409	129	39955	13164	40050	39885	39847	61	0	12866
46/1-141189	20570	11707	28320	20472	15352	11722	15337	40161	24164	40213	36914	37181	40209	40396	40307	40323	24180	11498	15202	36200	40342	40292	40120	40343	35979	20757	12177	12917	40211	37046	40226	40371	40213	40370	40192	40491	20451	15288	20777	25960	12899	40201	11127	40302	40132	40094	12927	12866	0
47/1-141189	19381	14756	27678	19418	112	15173	316	39992	23349	40065	36437	36683	40061	40248	40159	40172	23353	14651	8273	36275	40194	40126	39958	40195	35982	19633	15420	16439	40044	36546	40064	40223	40060	40222	40030	40357	19765	270	19568	26030	16415	40039	15441	40154	39971	39933	16449	16388	15290
48/1-141189	38596	40223	41004	38644	40010	40092	39974	188	38281	219	36664	36792	211	398	309	383	38284	39914	40261	42299	348	258	80	349	42121	37240	40288	39911	233	36628	214	373	267	372	156	19901	38434	39944	37087	41506	39841	161	40347	306	259	203	39921	39872	40117
49/1-141189	13485	20653	26008	13521	20013	20537	19950	37253	14001	37294	34303	34582	37304	37477	37388	37417	13983	20579	20233	33903	37423	37371	37213	37438	33707	9058	20681	21016	37291	34457	37303	37452	37293	37451	37285	37748	12414	19926	9384	25391	20880	37294	20873	37385	37210	37174	20999	20965	20550
4/1-141189	20923	12079	28588	20945	15466	11883	15501	40432	23503	40471	37061	37233	40480	40622	40539	40552	23440	11728	15514	35641	40566	40512	40393	40580	35862	20894	11876	13201	40456	37145	40488	40597	40471	40592	40443	40860	20776	15488	20992	26175	13246	40460	41	40531	40405	40365	13198	13203	11166
50/1-141189	34715	36195	36523	34658	35923	36125	35905	41925	30455	42012	32941	33098	42008	42122	42037	42040	30443	36011	36220	21989	42066	41970	41877	42067	25142	33600	35073	36121	41916	32999	42011	42095	42007	42092	41894	41634	34574	35867	33466	37104	36090	41921	35788	42028	41894	41838	36157	36114	36070
51/1-141189	18475	24076	28392	18367	23389	23892	23367	38319	34	38360	33988	34246	38374	38543	38454	38487	285	23965	23898	27532	38489	38427	38271	38508	32147	9640	22874	24459	38343	34109	38371	38518	38359	38517	38343	38664	17755	23347	9797	28016	24317	38352	23493	38453	38278	38228	24442	24408	24166
52/1-141189	38874	40481	41264	38922	40274	40358	40254	386	38543	185	36883	36965	193	0	93	215	38538	40196	40475	42380	56	190	318	85	42215	37496	40546	40166	335	36918	186	47	295	48	248	20164	38715	40236	37376	41746	40113	239	40602	102	419	473	40176	40144	40396
53/1-141189	20403	11045	28186	20300	14916	11294	14889	40194	23833	40249	36809	37035	40245	40432	40343	40358	23833	11003	14781	36322	40378	40330	40158	40379	35882	20422	12073	13140	40246	36902	40260	40407	40248	40406	40230	40640	20254	14840	20430	25863	13116	40239	11784	40334	40163	40127	13150	13089	11369
54/1-141189	20358	11545	28077	20369	14872	12095	14845	40021	23767	40076	36664	37022	40072	40259	40170	40185	23781	11465	14826	35885	40205	40153	39981	40206	35954	20514	13089	13491	40071	36887	40087	40234	40075	40233	40053	40356	20258	14795	20392	25860	13471	40062	11757	40163	39992	39954	13501	13440	12002
55/1-141189	19342	14746	27644	19366	377	15135	147	39962	23306	40035	36388	36656	40031	40218	40129	40142	23314	14614	8302	36254	40164	40096	39928	40165	35973	19628	15438	16432	40014	36519	40034	40193	40030	40192	40000	40342	19697	55	19526	25993	16408	40009	15446	40124	39941	39903	16442	16381	15281
56/1-141189	18796	24037	28397	18780	23316	23994	23319	38476	1957	38517	34077	34299	38531	38684	38595	38628	2028	24130	24055	27422	38630	38568	38428	38649	31529	9553	22654	24387	38484	34184	38528	38659	38516	38658	38484	38734	17879	23316	9673	27961	24276	38495	23425	38594	38437	38387	24401	24367	24211
57/1-141189	34602	35992	36991	34587	35905	35889	35857	36696	33342	36780	2898	3172	36776	36963	36874	36895	33343	35687	36059	33148	36909	36819	36645	36910	33068	33671	35695	36344	36743	3009	36779	36938	36781	36937	36717	36666	34032	35816	33679	37435	36279	36726	36121	36869	36658	36602	36354	36309	36060
58/1-141189	20267	12213	28332	20259	15590	11706	15544	40100	24052	40152	36878	37124	40148	40335	40246	40262	24064	11884	15521	36346	40281	40231	40059	40282	35942	20686	12385	13016	40150	36989	40165	40310	40152	40309	40131	40393	20288	15495	20616	26181	12998	40140	11393	40241	40073	40035	13026	12965	1416
59/1-141189	13356	20332	25602	13444	19589	20684	19566	37577	16994	37666	34481	34782	37664	37823	37742	37755	16961	20344	20180	34185	37769	37689	37535	37772	34075	12258	20636	20818	37605	34643	37665	37798	37663	37797	37591	37785	13122	19549	11096	25048	20750	37602	20779	37737	37548	37494	20839	20790	20568
5/1-141189	20977	12111	28630	20999	15516	11937	15555	40486	23557	40517	37115	37281	40524	40631	40585	40602	23494	11782	15530	35673	40601	40560	40447	40613	35896	20948	11930	13255	40510	37199	40520	40630	40525	40613	40497	40912	20830	15542	21046	26229	13300	40503	95	40577	40459	40419	13232	13257	11220
60/1-141189	19211	14801	27631	19218	1364	15269	1352	40018	22835	40079	36504	36742	40087	40250	40173	40198	22847	14736	8805	36273	40198	40134	39984	40221	35962	19148	15648	16492	40062	36627	40066	40239	40078	40224	40056	40427	19416	1370	19074	25939	16468	40065	15568	40172	39995	39957	16488	16441	15410
61/1-141189	14080	20579	25766	14101	19620	20439	19593	37085	9511	37129	34192	34432	37143	37312	37223	37253	9587	20671	20573	34167	37258	37196	37040	37277	33846	756	20871	21060	37111	34295	37140	37287	37127	37286	37112	37471	13283	19573	4515	25361	20918	37121	20941	37222	37060	37010	21043	21009	20719
62/1-141189	35502	36755	37927	35491	36580	36741	36545	37366	34541	37453	22568	22587	37449	37636	37547	37556	34566	36361	36710	33942	37582	37492	37318	37583	33853	34580	36794	36651	37401	22428	37452	37611	37443	37610	37390	37058	35326	36511	34506	38074	36587	37399	36680	37542	37398	37342	36661	36614	36703
63/1-141189	36065	37563	38230	36059	37378	37406	37366	35671	34429	35674	32756	32874	35686	35853	35768	35812	34450	37416	37648	33151	35817	35776	35654	35820	32900	34991	37439	37475	35728	32779	35707	35828	35680	35849	35726	34574	35907	37347	34785	38582	37418	35735	37547	35765	35665	35661	37465	37446	37565
64/1-141189	19476	15009	27802	19511	1315	15356	1290	40084	23165	40157	36583	36827	40153	40340	40251	40264	23142	14918	8810	36353	40286	40218	40050	40287	36120	19689	15692	16576	40136	36690	40156	40315	40152	40314	40122	40418	19776	1241	19588	26209	16552	40131	15619	40246	40063	40025	16586	16525	15550
65/1-141189	19620	15137	27901	19653	1313	15456	1346	40216	23275	40277	36727	36913	40285	40407	40357	40366	23184	15062	8789	36406	40357	40310	40182	40374	36195	19745	15793	16679	40248	36820	40264	40398	40276	40383	40242	40546	19920	1385	19698	26325	16690	40238	15703	40350	40195	40157	16690	16663	15694
66/1-141189	35441	36865	37598	35460	36627	36702	36610	36746	34149	36765	1777	1597	36749	36863	36790	36804	34091	36567	36823	33737	36835	36783	36726	36816	33375	34382	36693	36924	36780	1652	36798	36832	36779	36857	36751	36882	34837	36573	34349	38131	36882	36782	36861	36779	36764	36752	36961	36916	36852
67/1-141189	18580	24104	28326	18531	23294	23849	23286	38157	1325	38197	33850	34122	38211	38380	38291	38325	1466	23905	23828	27510	38326	38264	38108	38345	32065	9585	22802	24396	38181	33985	38208	38355	38197	38354	38180	38503	17737	23266	9679	27981	24254	38189	23464	38290	38116	38066	24379	24345	24125
68/1-141189	20688	10812	28314	20594	14868	11943	14857	40298	24176	40351	36977	37163	40347	40481	40403	40412	24138	11612	14867	36307	40427	40388	40258	40428	36004	20764	12216	12623	40314	37068	40362	40456	40348	40455	40292	40675	20581	14818	20795	26171	12653	40308	11630	40398	40269	40233	12641	12600	11278
69/1-141189	19374	14944	27782	19379	1438	15436	1462	40193	23019	40254	36696	36884	40262	40384	40334	40337	22955	14901	8818	36375	40334	40281	40159	40350	36096	19278	15771	16630	40225	36791	40241	40375	40253	40358	40219	40593	19595	1504	19262	26134	16641	40215	15684	40327	40170	40132	16641	16614	15584
6/1-141189	19448	14702	27704	19439	545	15257	559	40132	23437	40193	36619	36807	40201	40334	40273	40276	23372	14632	8235	36306	40282	40220	40098	40305	36045	19672	15527	16347	40164	36714	40180	40323	40192	40306	40158	40495	19766	601	19659	26101	16358	40161	15485	40266	40109	40071	16360	16331	15361
70/1-141189	19293	14874	27738	19288	1376	15399	1348	40130	22963	40195	36638	36852	40199	40349	40279	40292	22946	14803	8770	36330	40297	40246	40096	40300	36077	19231	15696	16529	40164	36733	40194	40326	40190	40325	40158	40512	19527	1384	19202	26096	16534	40152	15631	40274	40107	40069	16538	16507	15537
71/1-141189	34934	36492	36774	34877	36150	36321	36142	42177	30673	42192	33205	33280	42188	42241	42217	42224	30661	36307	36418	21967	42220	42208	42157	42219	25234	33814	35369	36344	42186	33255	42200	42237	42195	42241	42174	41893	34788	36136	33681	37308	36313	42177	35998	42210	42132	42118	36346	36337	36364
72/1-141189	34934	36492	36774	34877	36150	36321	36142	42177	30673	42192	33205	33280	42188	42241	42217	42224	30661	36307	36418	21967	42220	42208	42157	42219	25234	33814	35369	36344	42186	33255	42200	42237	42195	42241	42174	41893	34788	36136	33681	37308	36313	42177	35998	42210	42132	42118	36346	36337	36364
73/1-141189	20717	11870	28298	20662	14864	11704	14805	40256	24017	40311	36988	37217	40307	40494	40405	40422	24022	2302	14862	36394	40440	40388	40216	40441	36012	20892	12643	12886	40308	37082	40322	40469	40312	40468	40288	40683	20635	14763	20745	26225	12876	40297	11698	40400	40225	40187	12896	12835	11517
74/1-141189	19158	14775	27636	19156	1395	15302	1351	40008	22834	40081	36478	36746	40077	40264	40175	40188	22851	14683	8838	36263	40210	40142	39974	40211	35978	19134	15598	16441	40060	36609	40080	40239	40076	40238	40046	40397	19375	1305	19069	25956	16417	40055	15545	40170	39985	39947	16451	16390	15406
75/1-141189	18627	23924	27760	18622	23372	24045	23338	27231	19082	27291	32015	32311	27281	27390	27321	27315	19065	23897	24029	33827	27368	27298	27214	27331	33814	15044	24301	24155	27241	32178	27314	27369	27279	27394	27240	31321	18014	23296	15073	27690	23991	27275	24429	27308	27254	27226	24169	24108	23933
76/1-141189	18627	23924	27760	18622	23372	24045	23338	27231	19082	27291	32015	32311	27281	27390	27321	27315	19065	23897	24029	33827	27368	27298	27214	27331	33814	15044	24301	24155	27241	32178	27314	27369	27279	27394	27240	31321	18014	23296	15073	27690	23991	27275	24429	27308	27254	27226	24169	24108	23933
77/1-141189	35671	36906	38087	35660	36727	36888	36710	37551	34712	37572	22671	22579	37580	37694	37633	37643	34723	36536	36828	33967	37647	37630	37529	37670	33886	34735	36948	36797	37573	22623	37572	37686	37566	37670	37568	37255	35482	36690	34678	38209	36750	37570	36832	37634	37569	37553	36798	36777	36872
79/1-141189	13954	20896	25744	13987	19901	20691	19915	37172	10374	37220	34113	34379	37234	37391	37306	37337	10318	20896	20667	33832	37339	37274	37126	37352	33655	3373	20921	21216	37190	34248	37232	37368	37219	37367	37190	37542	13350	19918	3597	25454	21103	37199	21160	37305	37139	37085	21228	21194	20964
7/1-141189	13883	20674	25580	13852	19657	20509	19649	37230	9874	37272	34242	34500	37282	37427	37358	37383	9902	20668	20464	34041	37389	37318	37184	37396	33764	4825	20806	21008	37246	34377	37278	37416	37275	37411	37248	37628	13055	19654	89	25228	20895	37257	21033	37357	37207	37153	21020	20986	20864
80/1-141189	38819	40597	41297	38823	40230	40570	40200	19855	38554	19944	36563	36687	19940	20117	20038	20034	38562	40307	40532	41806	20063	19983	19809	20064	41866	37505	40505	40130	19901	36525	19943	20092	19932	20091	19881	14390	38732	40159	37361	41729	40069	19880	40766	20035	19867	19811	40140	40097	40401
81/1-141189	20710	11804	28015	20657	15193	58	15163	40166	23920	40207	36636	36838	40216	40374	40285	40313	23910	11421	14914	36383	40320	40269	40126	40334	36013	20441	8164	13160	40188	36738	40219	40351	40208	40348	40182	40695	20584	15172	20454	26352	13191	40191	11874	40283	40137	40099	13149	13140	11752
82/1-141189	18901	24031	28439	18885	23381	23970	23392	38508	2083	38549	34121	34343	38563	38702	38619	38638	2104	24106	24003	27447	38646	38578	38460	38665	31548	9651	22602	24361	38516	34228	38560	38675	38548	38672	38516	38766	17933	23389	9803	27988	24250	38527	23371	38612	38469	38419	24375	24341	24191
83/1-141189	13913	20861	25708	13946	19885	20644	19887	37131	10335	37179	34072	34348	37193	37362	37273	37304	10307	20849	20643	33814	37308	37241	37085	37327	33624	3364	20901	21197	37157	34207	37191	37337	37178	37336	37157	37503	13302	19870	3560	25404	21055	37166	21141	37272	37098	37044	21180	21146	20914
84/1-141189	34625	36039	36522	34589	35743	35832	35713	40985	32073	41006	33251	33393	41002	41178	41089	41108	32089	35817	36065	25113	41128	41098	40959	41125	2804	33764	35434	35940	41040	33296	41025	41153	41009	41158	41020	41476	34567	35676	33411	37069	35880	41029	35821	41084	40934	40922	35960	35915	35900
85/1-141189	14495	20548	25015	14476	20107	20716	20070	32600	14816	32678	32541	32881	32672	32853	32772	32762	14811	20535	20636	32522	32799	32723	32571	32796	32561	10142	20969	20900	32650	32724	32687	32822	32664	32823	32643	34120	13790	20028	10221	24762	20720	32652	21107	32761	32569	32527	20910	20849	20669
86/1-141189	39059	40823	41318	39055	40506	40773	40477	20053	38662	20142	36543	36675	20134	20321	20232	20244	38680	40567	40822	41682	20271	20181	20003	20272	42002	37716	40665	40322	20097	36515	20137	20296	20131	20295	20079	14900	38874	40435	37640	41931	40249	20084	40969	20229	20116	20060	40332	40283	40645
87/1-141189	19243	14768	27622	19292	449	15153	267	39946	23306	40019	36376	36622	40015	40202	40113	40126	23308	14629	8307	36222	40148	40080	39912	40149	35941	19554	15445	16472	39998	36485	40018	40177	40014	40176	39984	40306	19607	221	19457	26003	16448	39993	15484	40108	39925	39887	16482	16421	15328
88/1-141189	35259	36668	37451	35276	36473	36567	36440	36172	34075	36255	2572	2844	36251	36438	36349	36367	34065	36363	36724	33850	36384	36294	36120	36385	33649	34154	36544	36818	36215	2681	36254	36413	36253	36412	36192	36204	34673	36399	34082	37944	36749	36201	36741	36344	36202	36146	36828	36783	36659
89/1-141189	19208	14902	27680	19247	944	15279	1088	39968	22857	40041	36441	36687	40037	40224	40135	40148	22867	14792	8778	36268	40170	40102	39934	40171	35958	19142	15547	16591	40020	36550	40040	40199	40036	40198	40006	40356	19500	1044	19085	25995	16567	40015	15535	40130	39947	39909	16601	16540	15435
8/1-141189	20858	12044	28547	20880	15461	11832	15456	40367	23444	40408	36996	37201	40415	40587	40502	40523	23443	11663	15464	35626	40533	40489	40328	40545	35853	20883	11856	13175	40407	37080	40425	40562	40406	40561	40400	40793	20711	15423	20933	26110	13181	40405	94	40498	40340	40300	13127	13138	11101
90/1-141189	39229	40993	41652	39250	40693	40935	40680	20046	38933	19986	37017	37089	20006	19986	19980	19986	38949	40760	40901	41993	19962	20062	20070	19963	42331	37931	40843	40456	20032	37034	20033	19969	19991	19994	20044	495	39011	40661	37818	42165	40407	20028	41089	19989	20089	20123	40464	40435	40775
91/1-141189	20477	11726	28290	20373	15235	11601	15238	40158	24191	40210	36895	37162	40206	40393	40304	40320	24200	11451	15219	36334	40339	40289	40117	40340	35957	20679	12043	12829	40208	37027	40223	40368	40210	40367	40189	40481	20349	15189	20675	25996	12811	40198	10937	40299	40129	40091	12839	12778	736
92/1-141189	14150	20598	25842	14163	19585	20473	19595	37222	9543	37266	34238	34474	37280	37399	37338	37352	9421	20676	20512	34168	37357	37293	37177	37384	33860	891	20820	21030	37232	34367	37255	37394	37264	37371	37233	37636	13289	19591	4686	25390	20919	37244	20999	37331	37197	37147	21044	21010	20768
93/1-141189	38605	40236	41017	38653	40023	40105	39987	125	38286	246	36661	36789	238	425	336	320	38311	39931	40275	42298	375	285	107	376	42119	37249	40303	39922	170	36625	241	400	204	399	183	19878	38457	39957	37107	41519	39852	188	40362	333	198	142	39932	39883	40130
94/1-141189	19328	14596	27629	19321	566	15181	522	40025	23349	40098	36499	36745	40094	40281	40192	40205	23360	14510	8254	36266	40227	40159	39991	40228	35993	19642	15448	16266	40077	36608	40097	40256	40093	40255	40063	40392	19648	478	19573	26011	16242	40072	15423	40187	40002	39964	16276	16215	15238
95/1-141189	34556	35779	37232	34575	35210	35819	35177	36679	33096	36764	2903	2963	36760	36947	36858	36876	33092	35757	36000	33909	36893	36803	36629	36894	33502	33481	35682	35960	36722	2800	36763	36922	36762	36921	36701	36745	34201	35136	33419	37448	35891	36710	35781	36853	36711	36655	35970	35925	35755
96/1-141189	12175	19319	24303	12150	18669	19527	18652	35512	13102	35579	32763	33065	35581	35736	35657	35664	13009	19318	19207	32363	35680	35606	35468	35691	32360	8194	19587	19679	35542	32933	35580	35713	35578	35706	35532	35642	11800	18627	8499	23811	19528	35543	19716	35648	35473	35425	19683	19645	19423
97/1-141189	12747	19913	25057	12717	19111	19880	19100	36346	13422	36397	33443	33724	36405	36544	36473	36488	13317	19833	19755	33186	36492	36428	36304	36513	32983	8343	20014	20261	36372	33611	36396	36529	36398	36518	36366	36649	12098	19096	8671	24539	20146	36377	20154	36464	36303	36263	20275	20243	19890
98/1-141189	19148	14749	27612	19143	1355	15286	1311	39990	22812	40063	36464	36728	40059	40242	40153	40166	22813	14665	8810	36239	40188	40120	39956	40189	35955	19098	15560	16399	40038	36595	40062	40217	40058	40216	40024	40382	19362	1287	19047	25938	16395	40033	15508	40148	39967	39929	16429	16368	15390
99/1-141189	19198	14811	27661	19193	1375	15304	1331	40028	22850	40093	36516	36774	40097	40276	40187	40206	22867	14717	8822	36283	40222	40154	39994	40231	35999	19150	15634	16467	40072	36639	40092	40251	40086	40250	40066	40424	19412	1339	19083	25976	16443	40075	15576	40182	40005	39967	16469	16416	15442
9/1-141189	20192	14651	28042	20107	8201	14837	8176	40208	23827	40263	36644	36898	40259	40433	40344	40359	23812	14202	87	36331	40379	40331	40176	40380	36082	20500	15643	16248	40251	36786	40276	40408	40260	40407	40235	40573	20238	8172	20337	26264	16240	40244	15423	40339	40183	40151	16288	16227	15115
min: 0 max: 42380
[truncated: 58 more columns]
